# Supplementary material for: Glutathione Peroxidase 8 Suppression by Histone Deacetylase Inhibitors Enhances Endoplasmic Reticulum Stress and Cell Death by Oxidative Stress in Hepatocellular Carcinoma Cells
Source: Antioxidants (Basel). 2021 Sep 22;10(10):1503. doi: 10.3390/antiox10101503 (PMC8533003; doi:10.3390/antiox10101503)
Supplement: Supplementary file 1 [file antioxidants-10-01503-s001.zip]

Archive with 1 entries (1 files):
- antioxidants-1372571-supplementary.pdf
